# Supplementary material for: Homologous recombination deficiency (HRD) testing on cell-free tumor DNA from peritoneal fluid
Source: Mol Cancer. 2023 Nov 6;22:178. doi: 10.1186/s12943-023-01864-1 (PMC10626673; doi:10.1186/s12943-023-01864-1)
Supplement: Supplementary file 2 — Additional file 2. [file 12943_2023_1864_MOESM2_ESM.xlsx]

## Sheet: Feuil1
ID	type_sample	gene1	NM_1	variation_1	gene2	NM_2	variation_2	gene_3	NM_3	variation_3
ID1	ascite	TP53	NM_000546.5	c.631dup
	tissue	TP53	NM_000546.5	c.631dup
ID2	ascite	TP53	NM_000546.5	c.518T>G
	tissue	TP53	NM_000546.5	c.518T>G
ID3	ascite	TP53	NM_000546.5	c.240del
	tissue	TP53	NM_000546.5	c.240del
ID4	ascite	TP53	NM_000546.5	c.403T>C	BRCA1	NM_007294.4	c.5468-2A>G
	tissue	TP53	NM_000546.5	c.403T>C	BRCA1	NM_007294.4	c.5468-2A>G
ID5	ascite	TP53	NM_000546.5	c.818G>A	BRCA2	NM_000059.3	c.3545_3546del
	tissue	TP53	NM_000546.5	c.818G>A	BRCA2	NM_000059.3	c.3545_3546del
ID6	ascite	BRCA1	NM_007294.4	c.1674del
	tissue	TP53	NM_000546.5	c.742C>T	BRCA1	NM_007294.4	c.1674del
ID7	ascite	TP53	NM_000546.5	c.818G>A	BRCA2	NM_000059.3	c.2175dup
	tissue	Not_contributive
ID8	ascite	TP53	NM_000546.5	c.524G>A
	tissue	TP53	NM_000546.5	c.524G>A
ID9	ascite	TP53	NM_000546.5	c.527G>A	BRCA2	NM_000059.3	c.8351G>A
	tissue	TP53	NM_000546.5	c.527G>A	BRCA2	NM_000059.3	c.8351G>A
ID10	ascite	TP53	NM_000546.5	c.927del
	tissue	Not_contributive
ID11	ascite	TP53	NM_000546.5	c.536A>G	BRCA2	NM_000059.3	c.2612C>A
	tissue	BRCA2	NM_000059.3	c.2612C>A
ID12	ascite	TP53	NM_000546.5	c.151del	BRCA1	NM_007294.4	c.exon21-24del	BAP1	NM_004656.4	c.1285_1307delTTGAGCGGTTCTGCTGATGGGCA
	tissue	TP53	NM_000546.5	c.151del	BRCA1	NM_007294.4	c.exon21-24del
ID13	ascite	TP53	NM_000546.5	c.458_468dup	ATM	NM_000051.4	c.7778A>G
	tissue	TP53	NM_000546.5	c.458_468dup	ATM	NM_000051.4	c.7778A>G
ID14	ascite	TP53	NM_000546.5	c.530C>T	PTEN	c.210-32_210-15delAACTTTATATCACTTTTA
	tissue	Not_contributive
ID15	ascite	TP53	NM_000546.5	c.216dup	BRCA2	NM_000059.3	c.3785C>G
	tissue	TP53	NM_000546.5	c.216dup	BRCA2	NM_000059.3	c.3785C>G
ID16	ascite	TP53	NM_000546.5	c.818G>A
	tissue	TP53	NM_000546.5	c.818G>A
ID17	ascite	TP53	NM_000546.5	c.916C>T
	tissue	Not_contributive
ID18	ascite	TP53	NM_000546.5	c.746G>T	RAD51	NM_002875.5	c.235C>T
	tissue	TP53	NM_000546.5	c.746G>T
ID19	ascite	TP53	NM_000546.5	c.578A>T
	tissue	TP53	NM_000546.5	c.578A>T
ID20	ascite	TP53	NM_000546.5	c.796G>A
	tissue	TP53	NM_000546.5	c.796G>A
ID21	ascite	TP53	NM_000546.5	c.708del
	tissue	TP53	NM_000546.5	c.708del
ID22	ascite	Not_contributive
	tissue	TP53	NM_000546.5	c.681_682insTT
ID23	ascite	no driver mutation reported
	tissue	no driver mutation reported
ID24	ascite	TP53	NM_000546.5	c.548C>G
	tissue	TP53	NM_000546.5	c.548C>G
ID25	ascite	TP53	NM_000546.5	c.637C>T
	tissue	TP53	NM_000546.5	c.637C>T
ID26	ascite	TP53	NM_000546.5	c.537T>G	BRCA1	NM_007294.4	c.1480C>T
	tissue	TP53	NM_000546.5	c.537T>G	BRCA1	NM_007294.4	c.1480C>T
ID27	ascite	TP53	NM_000546.5	c.396_397delinsTT
	tissue	TP53	NM_000546.5	c.396_397delinsTT
ID28	ascite	TP53	NM_000546.5	c.659A>G	BRCA1	NM_007294.4	c.2125_2126insA
	tissue	TP53	NM_000546.5	c.659A>G	BRCA1	NM_007294.4	c.2125_2126insA
ID29	ascite	TP53	NM_000546.5	c.501delG	BRCA1	NM_007294.4	c.501delG
	tissue	TP53	NM_000546.5	c.302-1G>T	BRCA1	NM_007294.4	c.302-1G>T
ID30	ascite	TP53	NM_000546.5	c.499C>T	TP53	NM_000546.5	c.499C>T
	tissue	NRAS	NM_005343.4	c.37G>C	NRAS	NM_005343.4	c.37G>C
ID31	ascite	TP53	NM_000546.5	c.273G>A
	tissue	TP53	NM_000546.5	c.273G>A
ID32	ascite	TP53	NM_000546.5	c.714dup	BRCA1	NM_007294.4	c.3718C>T
	tissue	TP53	NM_000546.5	c.714dup	BRCA1	NM_007294.4	c.3718C>T
ID33	ascite	TP53	NM_000546.5	c.659A>G
	tissue	TP53	NM_000546.5	c.659A>G
ID34	ascite	KRAS	NM_004985.5	c.35G>T
	tissue	Not_performed_LGSOC
ID35	ascite	Not_contributive
	tissue	TP53	NM_000546.5	c.659A>G
ID36	ascite	TP53	NM_000546.5	c.310dup
	tissue	TP53	NM_000546.5	c.310dup
ID37	ascite	TP53	NM_000546.5	c.527G>T
	tissue	TP53	NM_000546.5	c.527G>T
ID38	ascite	TP53	NM_000546.5	c.818G>A	BRIP1	NM_032043.3	c.850G>A
	tissue	TP53	NM_000546.5	c.818G>A	BRIP1	NM_032043.3	c.850G>A
ID39	ascite	Not_contributive
	tissue	TP53	NM_000546.5	c.524G>A	BRCA1	NM_007294.4	c.2075delA
ID40	ascite	KRAS	NM_004985.5	c.34G>C
	tissue	Not_performed_LGSOC
ID41	ascite	no driver mutation reported
	tissue	no driver mutation reported
ID42	ascite	ATM	NM_000051.4	c.8284C>T
	tissue	Not_performed_LGSOC
ID43	ascite	TP53	NM_000546.5	c.844C>T
	tissue	TP53	NM_000546.5	c.844C>T
ID44	ascite	TP53	NM_000546.5	c.716A>G	ATM	NM_000051.4	c.8122G>A	CCNE1		amplification
	tissue	TP53	NM_000546.5	c.716A>G	ATM	NM_000051.4	c.8122G>A
ID45	ascite	Not_contributive
	tissue	Not_performed_LGSOC
ID46	ascite	TP53	NM_000546.5	c.487T>G
	tissue	TP53	NM_000546.5	c.487T>G
ID47	ascite	TP53	NM_000546.5	c.797G>A	CDK12	NM_016507.4	c.945delA
	tissue	TP53	NM_000546.5	c.797G>A	CDK12	NM_016507.4	c.945delA
ID48	ascite	KRAS	NM_004985.5	c.35G>T
	tissue	KRAS	NM_004985.5	c.35G>T
ID49	ascite	TP53	NM_000546.5	c.584T>C
	tissue	TP53	NM_000546.5	c.584T>C
ID50	ascite	TP53	NM_000546.5	c.752T>A
	tissue	TP53	NM_000546.5	c.752T>A
ID51	ascite	TP53	NM_000546.5	c.578A>T
	tissue	TP53	NM_000546.5	c.578A>T
ID52	ascite	TP53	NM_000546.5	c.993+1G>T	RB1	NM_000321.3	c.2212-1G>C
	tissue	TP53	NM_000546.5	c.993+1G>T
ID53	ascite	TP53	NM_000546.5	c.475G>C	CCNE1		Amplification	Errb2		amplification
	tissue	TP53	NM_000546.5	c.475G>C
